# Supplementary material for: Antibiotic Prescribing Patterns for Pulpitis in Pediatric Dentistry: A Systematic Review and Meta-Analysis
Source: Antibiotics (Basel). 2026 Jun 8;15(6):586. doi: 10.3390/antibiotics15060586 (PMC13296293; doi:10.3390/antibiotics15060586)
Supplement: Supplementary file 1 [file antibiotics-15-00586-s001.zip]

Archive with 1 entries (1 files):
- antibiotics-4324560-supplementary.pdf
